# Supplementary material for: Event-based surveillance in the WHO African region: baseline implementation before the COVID-19 pandemic
Source: Front Public Health. 2026 Jan 21;13:1697663. doi: 10.3389/fpubh.2025.1697663 (PMC12868257; doi:10.3389/fpubh.2025.1697663)
Supplement: Supplementary file 1 [file Supplementary_file_1.zip]

Archive with 1 entries (1 files):
- ebstablecombined.svg
